# Supplementary material for: Design and Engineering of an Efficient Peroxidase Using Myoglobin for Dye Decolorization and Lignin Bioconversion
Source: Int J Mol Sci. 2021 Dec 30;23(1):413. doi: 10.3390/ijms23010413 (PMC8745427; doi:10.3390/ijms23010413)
Supplement: Supplementary file 1 [file ijms-23-00413-s001.zip]

Archive with 1 entries (1 files):
- ijms-1505558-supplementary.pdf
